# Supplementary material for: Novel breath biomarkers identification for early detection of hepatocellular carcinoma and cirrhosis using ML tools and GCMS
Source: PLoS One. 2023 Nov 15;18(11):e0287465. doi: 10.1371/journal.pone.0287465 (PMC10651033; doi:10.1371/journal.pone.0287465)
Supplement: S1 Data — (XLSX) [file pone.0287465.s002.xlsx]

## Sheet: Sheet1
Cirrhosis vs Control and HCC
Biomarkers		Mean	Total	Patient 1	Patient 2	Patient 3	Patient 4	Patient 5	Patient 6	Patient 7	Patient 8	Patient 9	Patient 10	Patient 11	Patient 12	Patient 13	Patient 14	Patient 15	Patient 16	Patient 17	Patient 18	Patient 19	Patient 20	Patient 21	Patient 22	Patient 23	Patient 24	Patient 25	Patient 26	Patient 27	Patient 28	Patient 29	Patient 30
9-Octadecenamide,(Z)-		4.20833	30	0.72	0.24	1.71	2.57	2.01	2.01	2.68	3.48	0.93	1.22	3.76	2.98	0.62	23.12	1.07	4.26	10.47	9.13	11.77	0.43	0.48	0.93	0.37	4.82	4.5	1.99	0.11	10.22	12.69	4.96
Heptadecanenitrile		0.6292	25	0.06	0.18	0.58	0.18	0.19	0.25	0.1	0.22	0.32	0.94	0.37	1.74	0.72	0.11	0.2	0.52	0.47	0.15	0.75	0.35	5.41	0.33	0.29	0.41	0.89
Nonadecane		0.4985	20	0.08	0.09	0.07	0.51	0.04	0.09	0.24	0.13	1.5	0.17	0.33	0.02	0.09	0.32	1.29	0.12	1.8	0.48	0.9	1.7
Tetradecanamide		1.39136	22	0.08	0.13	0.32	1.67	0.13	5.17	1.63	12.21	1.79	0.29	0.86	0.11	0.1	3.33	0.42	0.35	0.29	0.31	0.21	0.11	0.77	0.33
Heneicosane		1.97947	19	5.39	1.65	0.9	1.55	0.31	0.12	1.66	0.62	0.15	3.73	2.88	2.88	0.29	3.27	3.25	2.47	1.88	1.9	2.71
Octadecanamide		5.51852	27	0.91	0.85	4.08	3.06	3.19	3.08	3.2	1.71	5.75	25.53	1.47	3.34	0.45	0.96	0.6	4.78	4.99	2.98	1.99	31.11	21.11	3.7	2.22	2.41	4.22	3.22	8.09
11-Methyldodecanol		0.14	19	0.14	0.02	0.19	0.09	0.03	0.07	0.03	0.12	0.31	0.25	0.19	0.13	0.09	0.11	0.18	0.14	0.18	0.19	0.2
1,3-Benzenedicarboxylicacid,bis		0.471667	18	0.19	0.52	0.59	0.19	0.59	0.48	0.46	0.27	0.31	0.3	0.66	0.5	0.43	0.67	0.31	0.42	0.81	0.79
Eicosane		1.78125	16	0.37	0.81	0.34	0.26	0.23	2.42	2.14	0.7	4.14	1.21	0.04	0.48	3.21	4.23	0.03	7.89
2-Methylhexacosane		0.124375	16	0.1	0.1	0.19	0.1	0.05	0.14	0.02	0.05	0.08	0.18	0.24	0.16	0.12	0.13	0.14	0.19
2,5-Dimethylhexane-2,5-dihydrop		0.651875	16	0.05	0.05	0.06	6.01	0.11	0.36	0.01	0.09	0.03	0.16	0.2	0.32	0.08	0.91	1.11	0.88
Hexacosane		0.317143	14	0.06	0.13	0.13	0.35	0.2	0.43	0.12	0.2	0.27	0.7	0.9	0.33	0.21	0.41
n-Hexadecanoicacid		1.35308	26	3.92	0.6	0.51	0.62	0.75	1.05	1.58	1.43	4.87	0.87	0.75	2.44	0.94	0.43	0.46	0.52	0.51	0.72	1.07	1.11	1.02	2.11	3.1	0.91	1.18	1.71
Hexasiloxane,tetradecamethyl-		2.24087	23	0.08	2.14	0.92	0.91	4.2	2.42	0.12	0.35	0.05	0.24	0.29	1.5	2.39	1.59	0.44	0.54	0.27	3.44	0.78	27.2	1.27	0.37	0.03
Malonicacid,bis(2-trimethylsilyle		0.269412	17	0.11	0.87	0.46	0.15	0.2	0.09	0.57	0.74	0.11	0.1	0.07	0.25	0.24	0.24	0.08	0.09	0.21
13-Docosenamide,(Z)-		3.75059	17	1.8	0.03	8.11	1.26	4.97	0.8	1.28	0.21	6.55	0.23	7.05	8.11	7.9	4.9	4.44	2.9	3.22
Biomarkers		Mean	Total	Control1	Control2	Control3	Control4	Control5	Control6	Control7	Control8	Control9	Control10	Control11	Control12	Control13	Control14	Control15	Control16	Control17	Control18
9-Octadecenamide,(Z)-		#NAME?	15	1.83	1.05	0.83	21.74	14..63	1.02	1.25	0.7	1.4	1.8	1.32	12.09	10	1.09	1.03	NA	NA	NA
Heptadecanenitrile			7	0.86	0.87	0.77	0.12	0.32	0.11	0.19	NA	NA	NA	NA	NA	NA	NA	NA	NA	NA	NA
Nonadecane			4	0.1	0.29	0.12	0.11	NA	NA	NA	NA	NA	NA	NA	NA	NA	NA	NA	NA	NA	NA
Tetradecanamide			8	1.52	0.71	10.46	1.26	0.53	0.78	1.9	1.24	NA	NA	NA	NA	NA	NA	NA	NA	NA	NA
Heneicosane			7	1.4	0.99	0.77	0.88	0.12	0.12	0.32	NA	NA	NA	NA	NA	NA	NA	NA	NA	NA	NA
Octadecanamide			16	1.04	0.4	1.47	13	6.74	1.56	0.53	0.28	0.37	0.11	0.18	7.01	3.7	1.12	2.89	1.07	NA	NA
11-Methyldodecanol			3	0.19	0.18	0.23	NA	NA	NA	NA	NA	NA	NA	NA	NA	NA	NA	NA	NA	NA	NA
1,3-Benzenedicarboxylicacid,bis			9	0.34	0.31	0.44	0.37	0.4	0.9	0.32	0.78	0.12	NA	NA	NA	NA	NA	NA	NA	NA	NA
Eicosane			10	0.07	2.72	3.05	0.09	1.88	1.9	2.03	2.22	1.9	1.9	NA	NA	NA	NA	NA	NA	NA	NA
2-Methylhexacosane			2	1.09	1.9	NA	NA	NA	NA	NA	NA	NA	NA	NA	NA	NA	NA	NA	NA	NA	NA
2,5-Dimethylhexane-2,5-dihydrop			4	0.17	0.09	0.07	0.32	NA	NA	NA	NA	NA	NA	NA	NA	NA	NA	NA	NA	NA	NA
Hexacosane			3	0.43	0.22	0.32	NA	NA	NA	NA	NA	NA	NA	NA	NA	NA	NA	NA	NA	NA	NA
n-Hexadecanoicacid			14	0.85	1.56	0.87	2.16	0.13	0.94	0.88	0.7	0.89	0.43	0.22	2.78	1.99	1.04	NA	NA	NA	NA
Hexasiloxane,tetradecamethyl-			5	0.26	2.65	3.01	2.98	1.77	NA	NA	NA	NA	NA	NA	NA	NA	NA	NA	NA	NA	NA
Malonicacid,bis(2-trimethylsilyle			5	0.14	0.37	0.73	0.23	1.02	NA	NA	NA	NA	NA	NA	NA	NA	NA	NA	NA	NA	NA
13-Docosenamide,(Z)-			3	2.62	2.9	2.14	NA	NA	NA	NA	NA	NA	NA	NA	NA	NA	NA	NA	NA	NA	NA
HCC		Mean		Patient 1	Patient 2	Patient 3	Patient 4	Patient 5	Patient 6	Patient 7	Patient 8	Patient 9	Patient 10	Patient 11	Patient 12	Patient 13	Patient 14	Patient 15	Patient 16	Patient 17	Patient 18	Patient 19	Patient 20	Patient 21	Patient 22	Patient 23	Patient 24	Patient 25	Patient 26	Patient 27	Patient 28	Patient 29	Patient 30
Hexasiloxane,tetradecamethyl-		1.4084	28	0.81	1.72	0.42	0.77	1.42	1.22	0.01	0.83	1.74	0.16	0.66	5.96	0.74	1.2	0.07	1.3	0.55	1.54	0.16	3.11	3.75	1.8	2.79	1.71	0.77	NA	NA
Tetradecanamide		0.436	28	1.76	0.3	0.2	0.71	0.38	0.6	0.82	0.36	0.63	0.37	1.54	0.47	0.64	0.11	0.15	0.16	0.04	0.09	0.14	1.31	0.03	0.04	0.01	0.03	0.01	NA	NA
Eicosane		2.81682	25	4.21	0.35	2.44	0.49	0.27	9.91	14.87	1.18	5.41	3.56	4.94	2.14	1.67	0.64	0.13	1.63	2.3	0.4	1.7	3.11	0.21	0.41	NA	NA	NA	NA	NA
1,3-Benzenedicarboxylicacid,bis		1.55364	25	1.33	0.29	0.63	4.55	0.9	0.88	1.67	3.17	3.44	0.05	2.42	4.2	0.35	0.54	0.31	0.12	0.17	0.5	3.33	2.43	1.01	1.89	NA	NA	NA	NA	NA
9-Octadecenamide,(Z)-		8.21727	25	4.21	2.44	30.35	21.15	2.62	0.3	3.8	0.4	9.22	17.58	9.91	14.87	15.22	3.64	5.75	3.19	2.14	3.06	3.14	2.02	22.07	3.7	NA	NA	NA	NA	NA
2,5-Dimethylhexane-2,5-dihydrop		0.27381	24	0.32	1.36	0.32	0.39	0.46	0.81	0.46	0.39	0.17	0.08	0.07	0.1	0.09	0.02	0.03	0.03	0.3	0.2	0.03	0.02	0.1	NA	NA	NA	NA	NA	NA
Octadecanamide		0.243684	22	0.85	0.18	0.34	0.27	0.4	0.17	0.09	0.1	0.08	0.05	0.14	0.08	0.12	0.05	0.79	0.13	0.14	0.31	0.34	NA	NA	NA	NA	NA	NA	NA	NA
Heneicosane		0.202941	17	0.36	0.24	0.22	0.25	0.37	0.22	0.08	0.06	0.09	0.05	0.11	0.04	0.09	0.15	0.08	0.33	0.71	NA	NA	NA	NA	NA	NA	NA	NA	NA	NA
2-Methylhexacosane		0.411333	15	0.05	0.39	0.69	0.09	0.13	1.51	0.42	0.11	0.22	0.06	0.01	0.46	0.04	1.01	0.98	NA	NA	NA	NA	NA	NA	NA	NA	NA	NA	NA	NA

## Sheet: Sheet2
Cirhhois vs Control	Mean	30
Biomarkers		30	Patient 1	Patient 2	Patient 3	Patient 4	Patient 5	Patient 6	Patient 7	Patient 8	Patient 9	Patient 10	Patient 11	Patient 12	Patient 13	Patient 14	Patient 15	Patient 16	Patient 17	Patient 18	Patient 19	Patient 20	Patient 21	Patient 22	Patient 23	Patient 24	Patient 25	Patient 26	Patient 27	Patient 28	Patient 29	Patient 30
9-Octadecenamide,(Z)-	4.20833	30	0.72	0.24	1.71	2.57	2.01	2.01	2.68	3.48	0.93	1.22	3.76	2.98	0.62	23.12	1.07	4.26	10.47	9.13	11.77	0.43	0.48	0.93	0.37	4.82	4.5	1.99	0.11	10.22	12.69	4.96
Heptadecanenitrile	0.6292	25	0.06	0.18	0.58	0.18	0.19	0.25	0.1	0.22	0.32	0.94	0.37	1.74	0.72	0.11	0.2	0.52	0.47	0.15	0.75	0.35	5.41	0.33	0.29	0.41	0.89	N/A	N/A	N/A	N/A	N/A
Nonadecane	0.4985	20	0.08	0.09	0.07	0.51	0.04	0.09	0.24	0.13	1.5	0.17	0.33	0.02	0.09	0.32	1.29	0.12	1.8	0.48	0.9	1.7	N/A	N/A	N/A	N/A	N/A	N/A	N/A	N/A	N/A	N/A
Tetradecanamide	1.39136	22	0.08	0.13	0.32	1.67	0.13	5.17	1.63	12.21	1.79	0.29	0.86	0.11	0.1	3.33	0.42	0.35	0.29	0.31	0.21	0.11	0.77	0.33	N/A	N/A	N/A	N/A	N/A	N/A	N/A	N/A
Heneicosane	1.97947	19	5.39	1.65	0.9	1.55	0.31	0.12	1.66	0.62	0.15	3.73	2.88	2.88	0.29	3.27	3.25	2.47	1.88	1.9	2.71	N/A	N/A	N/A	N/A	N/A	N/A	N/A	N/A	N/A	N/A	N/A
Octadecanamide	5.51852	27	0.91	0.85	4.08	3.06	3.19	3.08	3.2	1.71	5.75	25.53	1.47	3.34	0.45	0.96	0.6	4.78	4.99	2.98	1.99	31.11	21.11	3.7	2.22	2.41	4.22	3.22	8.09	N/A	N/A	N/A
11-Methyldodecanol	0.14	19	0.14	0.02	0.19	0.09	0.03	0.07	0.03	0.12	0.31	0.25	0.19	0.13	0.09	0.11	0.18	0.14	0.18	0.19	0.2	N/A	N/A	N/A	N/A	N/A	N/A	N/A	N/A	N/A	N/A	N/A
1,3-Benzenedicarboxylicacid,bis	0.471667	18	0.19	0.52	0.59	0.19	0.59	0.48	0.46	0.27	0.31	0.3	0.66	0.5	0.43	0.67	0.31	0.42	0.81	0.79	N/A	N/A	N/A	N/A	N/A	N/A	N/A	N/A	N/A	N/A	N/A	N/A
Eicosane	1.78125	16	0.37	0.81	0.34	0.26	0.23	2.42	2.14	0.7	4.14	1.21	0.04	0.48	3.21	4.23	0.03	7.89	N/A	N/A	N/A	N/A	N/A	N/A	N/A	N/A	N/A	N/A	N/A	N/A	N/A	N/A
2-Methylhexacosane	0.124375	16	0.1	0.1	0.19	0.1	0.05	0.14	0.02	0.05	0.08	0.18	0.24	0.16	0.12	0.13	0.14	0.19	N/A	N/A	N/A	N/A	N/A	N/A	N/A	N/A	N/A	N/A	N/A	N/A	N/A	N/A
2,5-Dimethylhexane-2,5-dihydrop	0.651875	16	0.05	0.05	0.06	6.01	0.11	0.36	0.01	0.09	0.03	0.16	0.2	0.32	0.08	0.91	1.11	0.88	N/A	N/A	N/A	N/A	N/A	N/A	N/A	N/A	N/A	N/A	N/A	N/A	N/A	N/A
Hexacosane	0.317143	14	0.06	0.13	0.13	0.35	0.2	0.43	0.12	0.2	0.27	0.7	0.9	0.33	0.21	0.41	N/A	N/A	N/A	N/A	N/A	N/A	N/A	N/A	N/A	N/A	N/A	N/A	N/A	N/A	N/A	N/A
n-Hexadecanoicacid	1.35308	26	3.92	0.6	0.51	0.62	0.75	1.05	1.58	1.43	4.87	0.87	0.75	2.44	0.94	0.43	0.46	0.52	0.51	0.72	1.07	1.11	1.02	2.11	3.1	0.91	1.18	1.71	N/A	N/A	N/A	N/A
Hexasiloxane,tetradecamethyl-	2.24087	23	0.08	2.14	0.92	0.91	4.2	2.42	0.12	0.35	0.05	0.24	0.29	1.5	2.39	1.59	0.44	0.54	0.27	3.44	0.78	27.2	1.27	0.37	0.03	N/A	N/A	N/A	N/A	N/A	N/A	N/A
Malonicacid,bis(2-trimethylsilyle	0.269412	17	0.11	0.87	0.46	0.15	0.2	0.09	0.57	0.74	0.11	0.1	0.07	0.25	0.24	0.24	0.08	0.09	0.21	N/A	N/A	N/A	N/A	N/A	N/A	N/A	N/A	N/A	N/A	N/A	N/A	N/A
13-Docosenamide,(Z)-	3.75059	17	1.8	0.03	8.11	1.26	4.97	0.8	1.28	0.21	6.55	0.23	7.05	8.11	7.9	4.9	4.44	2.9	3.22	N/A	N/A	N/A	N/A	N/A	N/A	N/A	N/A	N/A	N/A	N/A	N/A	N/A
Heptadecane,2,6,10,15-tetramethy	0.256667	18	0.04	0.11	0.21	0.19	0.11	0.13	0.53	0.15	0.32	0.34	0.03	0.31	0.11	0.19	0.22	0.91	0.31	0.41	N/A	N/A	N/A	N/A	N/A	N/A	N/A	N/A	N/A	N/A	N/A	N/A
Acetoin	0.414483	29	0.22	0.14	0.1	0.09	0.03	0.11	0.12	0.28	0.37	0.11	0.11	0.07	0.21	0.15	0.11	0.02	0.22	0.41	0.9	0.78	0.99	1.04	0.21	0.98	1.21	1.08	0.32	1.31	0.33	N/A
1-Decanethiol	1.92043	23	2.1	0.06	0.52	0.55	1.81	0.09	4.18	0.16	1.49	3.82	3.82	2.4	0.21	2.91	3.21	7.41	2.09	1.98	1.1	0.99	0.92	1.88	0.47	N/A	N/A	N/A	N/A	N/A	N/A	N/A
Phenol,3,5-bis(1,1-dimethylethyl	0.253684	19	0.17	0.29	0.15	0.3	0.43	0.17	0.34	0.21	0.36	0.25	0.23	0.22	0.22	0.33	0.24	0.18	0.19	0.32	0.22	N/A	N/A	N/A	N/A	N/A	N/A	N/A	N/A	N/A	N/A	N/A
Methanesulfonyl chloride	4.05567	30	5.48	0.58	2.06	0.92	8.25	6.01	2.76	6.11	4.49	2.31	1.84	3.52	2.99	8.72	1.32	4.7	3.13	8.25	6.85	2.76	4.71	3.39	3.53	6.01	4.23	1.84	5.04	3.39	3.71	2.77
Bis(2-ethylhexyl) phthalate	30.7463	27	18.48	0.06	44.77	0.19	78.32	78.32	0.13	68.64	77.32	0.11	3.92	0.48	3.92	56.71	17.98	25.14	0.18	0.15	82.11	0.43	0.66	66.28	31.22	22.19	41.22	78	33.22	N/A	N/A	N/A
1-Decanol, 2-hexyl-	0.186364	21	0.1	0.04	0.59	0.04	0.18	0.26	0.38	0.02	0.02	0.26	0.18	0.02	0.24	0.18	0.47	0.62	0.18	0.03	0.04	0.07	0.08	0.1	N/A	N/A	N/A	N/A	N/A	N/A	N/A	N/A
Heptasiloxane,hexadecamethyl-	1.58348	23	0.92	0.77	0.89	0.07	0.11	0.31	0.77	0.42	5.64	14.28	0.14	1.07	0.6	1.54	0.4	0.31	1.88	1.71	0.99	0.81	0.77	0.81	1.21	N/A	N/A	N/A	N/A	N/A	N/A	N/A
Di-n-octylphthalate	52.6576	17	75.17	76.76	76.76	0.27	93.52	84.55	59.11	0.05	0.86	3.57	93.75	0.15	72.22	90.11	81.11	49.11	38.11	N/A	N/A	N/A	N/A	N/A	N/A	N/A	N/A	N/A	N/A	N/A	N/A	N/A
D limonene	1.55034	30		0.08	0.41	0.14	0.08	1.48	1.49	0.98	3.11	1.71	2.77	2.09	1.99	0.88	3.9	4.11	2.11	1.99	0.91	0.88	0.78	0.22	1.22	1.93	2.21	2	1.88	0.88	0.32	2.41
Biomarkers	Mean	18	Control 1	Control 2	Control 3	Control 4	Control 5	Control 6	Control 7	Control 8	Control 9	Control 10	Control 11	Control 12	Control 13	Control 14	Control 15	Control 16	Control 17	Control 18	Control 19	Control 20	Control 21	Control 22	Control 23	Control 24	Control 25	Control 26	Control 27	Control 28	Control 29	Control 30
9-Octadecenamide,(Z)-	#NAME?	15	1.83	1.05	0.83	21.74	14..63	1.02	1.25	0.7	1.4	1.8	1.32	12.09	10	1.09	1.03	NA	NA	NA	NA	NA	NA	NA	NA	NA	NA	NA	NA	NA	NA	NA
Heptadecanenitrile		7	0.86	0.87	0.77	0.12	0.32	0.11	0.19	NA	NA	NA	NA	NA	NA	NA	NA	NA	NA	NA	NA	NA	NA	NA	NA	NA	NA	NA	NA	NA	NA	NA
Nonadecane		4	0.1	0.29	0.12	0.11	NA	NA	NA	NA	NA	NA	NA	NA	NA	NA	NA	NA	NA	NA	NA	NA	NA	NA	NA	NA	NA	NA	NA	NA	NA	NA
Tetradecanamide		8	1.52	0.71	10.46	1.26	0.53	0.78	1.9	1.24	NA	NA	NA	NA	NA	NA	NA	NA	NA	NA
Heneicosane		7	1.4	0.99	0.77	0.88	0.12	0.12	0.32	NA	NA	NA	NA	NA	NA	NA	NA	NA	NA	NA
Octadecanamide		16	1.04	0.4	1.47	13	6.74	1.56	0.53	0.28	0.37	0.11	0.18	7.01	3.7	1.12	2.89	1.07	NA	NA
11-Methyldodecanol		3	0.19	0.18	0.23	NA	NA	NA	NA	NA	NA	NA	NA	NA	NA	NA	NA	NA	NA	NA
1,3-Benzenedicarboxylicacid,bis		9	0.34	0.31	0.44	0.37	0.4	0.9	0.32	0.78	0.12	NA	NA	NA	NA	NA	NA	NA	NA	NA
Eicosane		10	0.07	2.72	3.05	0.09	1.88	1.9	2.03	2.22	1.9	1.9	NA	NA	NA	NA	NA	NA	NA	NA
2-Methylhexacosane		2	1.09	1.9	NA	NA	NA	NA	NA	NA	NA	NA	NA	NA	NA	NA	NA	NA	NA	NA
2,5-Dimethylhexane-2,5-dihydrop		4	0.17	0.09	0.07	0.32	NA	NA	NA	NA	NA	NA	NA	NA	NA	NA	NA	NA	NA	NA
Hexacosane		3	0.43	0.22	0.32	NA	NA	NA	NA	NA	NA	NA	NA	NA	NA	NA	NA	NA	NA	NA
n-Hexadecanoicacid		14	0.85	1.56	0.87	2.16	0.13	0.94	0.88	0.7	0.89	0.43	0.22	2.78	1.99	1.04	NA	NA	NA	NA
Hexasiloxane,tetradecamethyl-		5	0.26	2.65	3.01	2.98	1.77	NA	NA	NA	NA	NA	NA	NA	NA	NA	NA	NA	NA	NA
Malonicacid,bis(2-trimethylsilyle		5	0.14	0.37	0.73	0.23	1.02	NA	NA	NA	NA	NA	NA	NA	NA	NA	NA	NA	NA	NA
13-Docosenamide,(Z)-		3	2.62	2.9	2.14	NA	NA	NA	NA	NA	NA	NA	NA	NA	NA	NA	NA	NA	NA	NA
Tridecane		2	0.2	0.9	NA	NA	NA	NA	NA	NA	NA	NA	NA	NA	NA	NA	NA	NA	NA	NA
2-(2',4',4',6',6',8',8'-Heptamethyltet		4	0.2	1.04	0.98	2.89	NA	NA	NA	NA	NA	NA	NA	NA	NA	NA	NA	NA	NA	NA
Toluene
Propanenitrile, 3-amino-2,3-di(hyd
Desulphosinigrin
1-(Dicyanomethyl)eth-1-ene-1,2,2
6,7-Benzothiazoledione- 7-oxime
Cyclohexene, 1-methyl-4-(1-methy
Bicyclo[3.2.0]hept-2-ene, 4-dimet
o-Anisaldehyde, semicarbazone
Bis(2-ethylhexyl) phthalate
1H-1,2,4-Triazole-3-carboxylic aci
3,5-Methano-2H-cyclopenta[b]fur
Cefaclor
Toluene
2-Chlorobenzyl 2,2,2-trichloro-1-(
Hexadecane
Di-n-octylphthalate
Heptadecane
Dodecyl nonyl ether
Oleanitrile
2,6,10-Trimethyltridecane
2-Methyltetracosane
Heptasiloxane,hexadecamethyl-
Trisiloxane,1,1,1,5,5,5-hexamethy
1-Octadecanesulphonyl chloride

## Sheet: Sheet3
HCC vs control		total number
HCC biomarkers.	Mean	30	Patient 1	Patient 2	Patient 3	Patient 4	Patient 5	Patient 6	Patient 7	Patient 8	Patient 9	Patient 10	Patient 11	Patient 12	Patient 13	Patient 14	Patient 15	Patient 16	Patient 17	Patient 18	Patient 22	Patient 23	Patient 24	Patient 25	Patient 26	Patient 27	Patient 28	Patient 29	Patient 30
Hexadecane	4.79926	30	6.41	0.52	1.98	12.21	0.19	5.26	0.47	2.02	3.56	26.16	5.75	26.8	0.07	0.12	2.84	0.09	3.34	0.07	6.95	2.3	7.26	1.94	1.7	10	0.18	0.17	1.22
Heptadecane	0.745185	30	4.63	0.63	0.67	0.43	0.31	0.25	1.27	0.59	0.39	1.33	1.41	0.08	1.31	0.09	0.09	0.14	0.04	0.43	0.66	0.08	2.87	1.31	0.21	0.31	0.41	0.11	0.07
Trisiloxane,1,1,1,5,5,5-hexamethy	6.69538	29	1.87	1.72	3.18	0.81	0.11	3.87	1.68	1.52	1.91	4.42	3.71	84.55	0.27	0.15	0.04	0.86	0.66	3.11	52.08	0.75	0.75	2.22	2.31	1.31	0.04	0.18	NA
Hexasiloxane,tetradecamethyl-	1.4084	28	0.81	1.72	0.42	0.77	1.42	1.22	0.01	0.83	1.74	0.16	0.66	5.96	0.74	1.2	0.07	1.3	0.55	1.54	0.16	3.11	3.75	1.8	2.79	1.71	0.77	NA	NA
Tetradecanamide	0.436	28	1.76	0.3	0.2	0.71	0.38	0.6	0.82	0.36	0.63	0.37	1.54	0.47	0.64	0.11	0.15	0.16	0.04	0.09	0.14	1.31	0.03	0.04	0.01	0.03	0.01	NA	NA
Dodecyl nonyl ether	1.4613	26	1.65	0.33	1.36	0.71	5.72	0.46	7.77	0.63	0.38	1.52	1.41	4.97	0.1	0.15	0.26	1.82	0.1	0.25	1.22	2.02	0.44	0.22	0.12	NA	NA	NA	NA
Eicosane	2.81682	25	4.21	0.35	2.44	0.49	0.27	9.91	14.87	1.18	5.41	3.56	4.94	2.14	1.67	0.64	0.13	1.63	2.3	0.4	1.7	3.11	0.21	0.41	NA	NA	NA	NA	NA
Heptasiloxane,hexadecamethyl-	0.781364	25	1.23	0.29	0.63	2.08	0.9	0.88	1.67	0.67	0.89	0.05	0.94	1.17	0.35	0.54	0.12	0.07	0.17	0.5	0.88	0.82	1.23	1.11	NA	NA	NA	NA	NA
1,3-Benzenedicarboxylicacid,bis	1.55364	25	1.33	0.29	0.63	4.55	0.9	0.88	1.67	3.17	3.44	0.05	2.42	4.2	0.35	0.54	0.31	0.12	0.17	0.5	3.33	2.43	1.01	1.89	NA	NA	NA	NA	NA
1-Octadecanesulphonyl chloride	0.444762	25	0.81	0.79	0.39	0.3	0.53	0.95	0.2	0.18	0.17	0.34	0.38	0.75	0.67	0.07	0.04	1.65	0.17	0.27	0.32	0..34	0.22	0.14	NA	NA	NA	NA	NA
9-Octadecenamide,(Z)-	8.21727	25	4.21	2.44	30.35	21.15	2.62	0.3	3.8	0.4	9.22	17.58	9.91	14.87	15.22	3.64	5.75	3.19	2.14	3.06	3.14	2.02	22.07	3.7	NA	NA	NA	NA	NA
Toluene	3.90091	25	4.08	0.99	6.03	0.52	4.11	3.45	13.27	19.34	2.98	3.48	1.99	2.01	0.05	2.68	0.62	0.93	0.11	11.6	1.01	1.07	3.8	1.7	NA	NA	NA	NA	NA
2-Methyltetracosane	0.464762	24	0.41	0.69	0.71	0.25	0.6	0.94	0.46	0.63	0.03	0.03	1.16	0.16	0.48	0.15	0.52	0.09	0.24	0.62	0.08	1.43	0.08	NA	NA	NA	NA	NA	NA
2,5-Dimethylhexane-2,5-dihydrop	0.27381	24	0.32	1.36	0.32	0.39	0.46	0.81	0.46	0.39	0.17	0.08	0.07	0.1	0.09	0.02	0.03	0.03	0.3	0.2	0.03	0.02	0.1	NA	NA	NA	NA	NA	NA
Octadecanamide	0.243684	22	0.85	0.18	0.34	0.27	0.4	0.17	0.09	0.1	0.08	0.05	0.14	0.08	0.12	0.05	0.79	0.13	0.14	0.31	0.34	NA	NA	NA	NA	NA	NA	NA	NA
Heneicosane	0.202941	17	0.36	0.24	0.22	0.25	0.37	0.22	0.08	0.06	0.09	0.05	0.11	0.04	0.09	0.15	0.08	0.33	0.71	NA	NA	NA	NA	NA	NA	NA	NA	NA	NA
2-(2',4',4',6',6',8',8'-Heptamethyltet	8.64412	17	1.47	0.14	57.72	0.61	21.88	18.44	7.73	0.67	0.48	0.59	0.46	1.94	24.29	3.57	2.34	1.4	3.22	NA	NA	NA	NA	NA	NA	NA	NA	NA	NA
2,6,10-Trimethyltridecane	0.716	15	1.68	1.12	0.5	3.13	0.24	0.16	0.28	0.05	0.17	0.09	1.22	0.9	0.87	0.11	0.22	NA	NA	NA	NA	NA	NA	NA	NA	NA	NA	NA	NA
2-Methylhexacosane	0.411333	15	0.05	0.39	0.69	0.09	0.13	1.51	0.42	0.11	0.22	0.06	0.01	0.46	0.04	1.01	0.98	NA	NA	NA	NA	NA	NA	NA	NA	NA	NA	NA	NA
Di-n-octylphthalate	0.381429	14	0.06	0.38	0.5	0.48	0.03	1.29	0.17	0.08	0.14	0.27	1.17	0.5	0.13	0.14	NA	NA	NA	NA	NA	NA	NA	NA	NA	NA	NA	NA	NA
Oleanitrile	0.15	13	0.44	0.1	0.14	0.18	0.38	0.11	0.05	0.03	0.07	0.33	0.08	0.03	0.01	NA	NA	NA	NA	NA	NA	NA	NA	NA	NA	NA	NA	NA	NA
Phenol,2,2'-methylenebis[6-(1,1-d	8.57519	30	1.6	8.62	8.62	1.48	10.96	3.57	3.74	1.33	11	10.38	0.54	11.33	0.21	0.37	0.89	18.69	47.14	32.22	7.88	11	12.11	2.3	12.23	2.33	8	0.09	2.9
Mandelicacid,2TBDMSderivati	0.547391	26	0.77	0.98	0.1	0.45	0.2	0.93	0.11	1.02	0.08	0.48	1.62	0.31	0.07	0.32	0.23	0.33	0.25	0.48	0.44	1.78	0.34	0.41	0.89	NA	NA	NA	NA
Sulfurous acid, hexyl octyl ester	0.383636	25	0.67	0.37	0.25	0.23	0.12	0.59	0.17	0.28	2.71	0.55	0.12	0.09	0.04	0.02	0.04	0.12	0.07	0.14	0.78	0.13	0.78	0.17	NA	NA	NA	NA	NA
13-Docosenamide,(Z)-	2.27333	24	4.08	0.99	1.55	2.31	0.52	4.35	1.28	3.48	1.99	2.01	3.7	0.05	1.26	0.21	0.8	6.55	8.11	0.03	0.07	3.11	1.29	NA	NA	NA	NA	NA	NA
Malonicacid,bis(2-trimethylsilyle	0.365882	17	0.63	0.43	0.26	0.45	0.6	0.6	0.18	0.22	0.11	0.22	0.03	0.09	0.24	0.75	0.4	0.78	0.23	NA	NA	NA	NA	NA	NA	NA	NA	NA	NA
7- Hexadecenal, (Z)-	0.430625	16	0.24	0.17	0.35	0.21	0.32	1.15	0.2	0.18	0.29	0.04	1.46	0.03	1.73	0.23	0.17	0.12	NA	NA	NA	NA	NA	NA	NA	NA	NA	NA	NA
n-Hexadecanoicacid	0.91	15	1.06	0.55	1.18	0.24	0.96	3.7	0.33	0.4	0.08	0.12	1.43	1.11	2.05	0.13	0.31	NA	NA	NA	NA	NA	NA	NA	NA	NA	NA	NA	NA
Oxalicacid,bis(6-ethyloct-3-yl)e	0.326154	13	0.33	0.17	0.04	0.31	0.57	0.2	0.15	1.32	0.09	0.79	0.01	0.12	0.14	NA	NA	NA	NA	NA	NA	NA	NA	NA	NA	NA	NA	NA	NA
Di-n-decylsulfone	0.472308	13	0.51	0.51	0.51	0.51	0.51	0.51	0.51	0.51	0.51	0.51	0.51	0.31	0.22	NA	NA	NA	NA	NA	NA	NA	NA	NA	NA	NA	NA	NA	NA
Undecanoicacid	0.279231	13	0.51	0.08	0.23	0.95	0.03	0.1	0.57	0.21	0.23	0.07	0.56	0.07	0.02	NA	NA	NA	NA	NA	NA	NA	NA	NA	NA	NA	NA	NA	NA
Biomarkers	Mean	total	Control 1	Control 2	Control 3	Control 4	Control 5	Control 6	Control 7	Control 8	Control 9	Control 10	Control 11	Control 12	Control 13	Control 14	Control 15	Control 16	Control 17	Control 18
9-Octadecenamide,(Z)-	2.69786	15	1.83	1.05	0.83	21.74	14..63	1.02	1.25	0.7	1.4	1.8	1.32	1.7	1.03	1.07	1.03	NA	NA	NA
Toluene	1.90733	15	1.04	0.4	1.47	13	6.74	1.56	0.53	0.28	0.37	0.11	1.03	0.3	1.34	0.32	0.12	NA	NA	NA
Octadecanamide		14	1.09	1.01	1.02	1.01	0.99	0.77	0.12	1.31	0.33	0.12	1.78	1.04	1.11	0.07	NA	NA	NA	NA
Hexadecane		9	0.28	0.31	0.17	0.32	0.2	0.29	0.23	0.12	0.22	NA	NA	NA	NA	NA	NA	NA	NA	NA
Tetradecanamide		9	0.11	0.17	1.69	0.14	0.07	0.11	0.12	0.13	1.22	NA	NA	NA	NA	NA	NA	NA	NA	NA
Eicosane		9	1.52	0.71	10.46	1.26	0.53	0.78	1.33	0.32	0.08	NA	NA	NA	NA	NA	NA	NA	NA	NA
Heptadecane		8	0.25	0.09	1.45	2.09	0.05	0.08	0.04	0.12	NA	NA	NA	NA	NA	NA	NA	NA	NA	NA
Dodecyl nonyl ether		7	0.07	2.72	3.05	0.09	1.88	1.4	2.43	NA	NA	NA	NA	NA	NA	NA	NA	NA	NA	NA
Oleanitrile		5	0.08	0.07	0.15	0.12	0.02	NA	NA	NA	NA	NA	NA	NA	NA	NA	NA	NA	NA	NA
2,6,10-Trimethyltridecane		5	0.05	1.91	0.89	0.21	0.13	NA	NA	NA	NA	NA	NA	NA	NA	NA	NA	NA	NA	NA
2-Methyltetracosane		5	1.4	0.98	0.89	1.3	1.2	NA	NA	NA	NA	NA	NA	NA	NA	NA	NA		NA	NA
2,5-Dimethylhexane-2,5-dihydrop		4	0.14	0.07	0.09	0.12	NA	NA	NA	NA	NA	NA	NA	NA	NA	NA	NA	NA	NA	NA
heneicosane		4	0.17	0.09	0.03	0.02	NA	NA	NA	NA	NA	NA	NA	NA	NA	NA	NA	NA	NA	NA
Di-n-octylphthalate		4	1.09	0.02	1.32	1.08	NA	NA	NA	NA	NA	NA	NA	NA	NA	NA	NA	NA	NA	NA
Hexasiloxane,tetradecamethyl-		4	0.21	1.77	0.12	0.1	NA	NA	NA	NA	NA	NA	NA	NA	NA	NA	NA	NA	NA	NA
Heptasiloxane,hexadecamethyl-		4	0.26	2.65	0.44	0.12	NA	NA	NA	NA	NA	NA	NA	NA	NA	NA	NA	NA	NA	NA
Trisiloxane,1,1,1,5,5,5-hexamethy		3	9.72	9.55	2.3	NA	NA	NA	NA	NA	NA	NA	NA	NA	NA	NA	NA	NA	NA	NA
2-(2',4',4',6',6',8',8'-Heptamethyltet		2	0.33	0.21	NA	NA	NA	NA	NA	NA	NA	NA	NA	NA	NA	NA	NA	NA	NA	NA
1-Octadecanesulphonyl chloride		2	0.2	0.12	NA	NA	NA	NA	NA	NA	NA	NA	NA	NA	NA	NA	NA	NA	NA	NA
2-Methylhexacosane		2	0.13	0.17	NA	NA	NA	NA	NA	NA	NA	NA	NA	NA	NA	NA	NA	NA	NA	NA
1,3-Benzenedicarboxylicacid,bis		1	1.36	NA	NA	NA	NA	NA	NA	NA	NA	NA	NA	NA	NA	NA	NA	NA	NA	NA
